# Supplementary material for: Beta-Transducin Repeats-Containing Proteins as an Anticancer Target
Source: Cancers (Basel). 2023 Aug 24;15(17):4248. doi: 10.3390/cancers15174248 (PMC10487276; doi:10.3390/cancers15174248)
Supplement: Supplementary file 1 [file cancers-15-04248-s001.zip]

Archive with 1 entries (1 files):
- cancers-2560323-supplementary.pdf
